# Supplementary material for: Deciphering Surface-Localized Structure of Nanodiamonds
Source: Nanomaterials (Basel). 2024 Dec 16;14(24):2024. doi: 10.3390/nano14242024 (PMC11728798; doi:10.3390/nano14242024)
Supplement: Supplementary file 1 [file nanomaterials-14-02024-s001.zip]

Archive with 1 entries (1 files):
- nanomaterials-3349058-supplementary.pdf
